# Supplementary material for: Taxonomic notes and key to the West Palearctic Antocha (Antocha) Osten Sacken, 1860 (Diptera, Limoniidae) with description of a new species from Morocco
Source: Biodivers Data J. 2023 Jul 3;11:e103849. doi: 10.3897/BDJ.11.e103849 (PMC10848600; doi:10.3897/BDJ.11.e103849)
Supplement: XML Treatment for Antocha (Antocha) staryi [file BDJ.11.e103849-treatment1.xml]

<!DOCTYPE tp:taxon-treatment
  PUBLIC "-//TaxonX//DTD Taxonomic Treatment Publishing DTD v0 20100105//EN" "tax-treatment-NSO.dtd">
<tp:taxon-treatment xmlns:tp="http://www.plazi.org/taxpub"><tp:treatment-meta><mixed-citation publication-type="journal"><person-group><name><surname>Mabrouki</surname><given-names>Youness</given-names></name><name><surname>Terec</surname><given-names>Andrei Bogdan</given-names></name><name><surname>Taybi</surname><given-names>Fouzi A.</given-names></name><name><surname>Dénes</surname><given-names>Anna</given-names></name><name><surname>Keresztes</surname><given-names>Lujza</given-names></name></person-group><article-title>Taxonomic notes and key to the West Palearctic <italic><tp:taxon-name><tp:taxon-name-part taxon-name-part-type="genus" reg="Antocha">Antocha</tp:taxon-name-part></tp:taxon-name></italic> (<italic><tp:taxon-name><tp:taxon-name-part taxon-name-part-type="genus" reg="Antocha"/><tp:taxon-name-part taxon-name-part-type="subgenus" reg="Antocha">Antocha</tp:taxon-name-part></tp:taxon-name></italic>) Osten Sacken, 1860 (<tp:taxon-name><tp:taxon-name-part taxon-name-part-type="order">Diptera</tp:taxon-name-part></tp:taxon-name>, <tp:taxon-name><tp:taxon-name-part taxon-name-part-type="family">Limoniidae</tp:taxon-name-part></tp:taxon-name>) with description of a new species from Morocco</article-title><source>Biodivers Data J</source><day>03</day><month>07</month><year>2023</year><volume>11</volume><pub-id pub-id-type="doi">10.3897/BDJ.11.e103849</pub-id></mixed-citation></tp:treatment-meta><tp:nomenclature><tp:taxon-name><object-id xmlns:xlink="http://www.w3.org/1999/xlink" content-type="arpha" xlink:type="simple">EA759596-275E-5948-A68A-BEFD79916E53</object-id><tp:taxon-name-part taxon-name-part-type="genus">Antocha</tp:taxon-name-part> (<tp:taxon-name-part taxon-name-part-type="subgenus">Antocha</tp:taxon-name-part>) <tp:taxon-name-part taxon-name-part-type="species">staryi</tp:taxon-name-part><object-id xmlns:xlink="http://www.w3.org/1999/xlink" content-type="zoobank" xlink:type="simple" object-id-type="ZooBank">8F608A95-F4AA-443C-8634-4FA00F05FAAF</object-id></tp:taxon-name><tp:taxon-authority>Keresztes &amp; Mabrouki</tp:taxon-authority><tp:taxon-status xmlns:xlink="http://www.w3.org/1999/xlink" xlink:type="simple">sp. nov.</tp:taxon-status></tp:nomenclature><tp:treatment-sec sec-type="materials"><title>Materials</title><list list-type="alpha-lower" list-content="occurrences"><list-item><p><bold>Type status:</bold> <named-content xmlns:xlink="http://www.w3.org/1999/xlink" content-type="dwc:typeStatus" xlink:type="simple">Holotype</named-content>. <bold>Occurrence:</bold> sex: <named-content xmlns:xlink="http://www.w3.org/1999/xlink" content-type="dwc:sex" xlink:type="simple">1 male</named-content>; lifeStage: <named-content xmlns:xlink="http://www.w3.org/1999/xlink" content-type="dwc:lifeStage" xlink:type="simple">adult</named-content>; occurrenceID: <named-content xmlns:xlink="http://www.w3.org/1999/xlink" content-type="dwc:occurrenceID" xlink:type="simple">CB927E68-C824-5E85-8FAE-964FC5DE2F27</named-content>; <bold>Taxon:</bold> scientificNameID: <named-content xmlns:xlink="http://www.w3.org/1999/xlink" content-type="dwc:scientificNameID" xlink:type="simple">urn:lsid:zoobank.org:pub:8F608A95-F4AA-443C-8634-4FA00F05FAAF</named-content>; class: <named-content xmlns:xlink="http://www.w3.org/1999/xlink" content-type="dwc:class" xlink:type="simple"><tp:taxon-name><tp:taxon-name-part taxon-name-part-type="class">Insecta</tp:taxon-name-part></tp:taxon-name></named-content>; order: <named-content xmlns:xlink="http://www.w3.org/1999/xlink" content-type="dwc:order" xlink:type="simple"><tp:taxon-name><tp:taxon-name-part taxon-name-part-type="order">Diptera</tp:taxon-name-part></tp:taxon-name></named-content>; family: <named-content xmlns:xlink="http://www.w3.org/1999/xlink" content-type="dwc:family" xlink:type="simple"><tp:taxon-name><tp:taxon-name-part taxon-name-part-type="family">Limoniidae</tp:taxon-name-part></tp:taxon-name></named-content>; genus: <named-content xmlns:xlink="http://www.w3.org/1999/xlink" content-type="dwc:genus" xlink:type="simple"><tp:taxon-name><tp:taxon-name-part taxon-name-part-type="genus">Antocha</tp:taxon-name-part></tp:taxon-name></named-content>; subgenus: <named-content xmlns:xlink="http://www.w3.org/1999/xlink" content-type="dwc:subgenus" xlink:type="simple"><tp:taxon-name><tp:taxon-name-part taxon-name-part-type="subgenus">Antocha</tp:taxon-name-part></tp:taxon-name></named-content>; <bold>Location:</bold> continent: <named-content xmlns:xlink="http://www.w3.org/1999/xlink" content-type="dwc:continent" xlink:type="simple">Africa</named-content>; waterBody: <named-content xmlns:xlink="http://www.w3.org/1999/xlink" content-type="dwc:waterBody" xlink:type="simple">Cascade near Bakrit</named-content>; country: <named-content xmlns:xlink="http://www.w3.org/1999/xlink" content-type="dwc:country" xlink:type="simple">Morocco</named-content>; locality: <named-content xmlns:xlink="http://www.w3.org/1999/xlink" content-type="dwc:locality" xlink:type="simple">Middle Atlas Range, Bakrit</named-content>; verbatimElevation: <named-content xmlns:xlink="http://www.w3.org/1999/xlink" content-type="dwc:verbatimElevation" xlink:type="simple">1640</named-content>; verbatimSRS: <named-content xmlns:xlink="http://www.w3.org/1999/xlink" content-type="dwc:verbatimSRS" xlink:type="simple">WGS84</named-content>; decimalLatitude: <named-content xmlns:xlink="http://www.w3.org/1999/xlink" content-type="dwc:decimalLatitude" xlink:type="simple">33.049438</named-content>; decimalLongitude: <named-content xmlns:xlink="http://www.w3.org/1999/xlink" content-type="dwc:decimalLongitude" xlink:type="simple">-5.272774</named-content>; <bold>Identification:</bold> identifiedBy: <named-content xmlns:xlink="http://www.w3.org/1999/xlink" content-type="dwc:identifiedBy" xlink:type="simple">Keresztes, L.</named-content>; <bold>Event:</bold> eventDate: <named-content xmlns:xlink="http://www.w3.org/1999/xlink" content-type="dwc:eventDate" xlink:type="simple">16-05-2021</named-content>; eventRemarks: <named-content xmlns:xlink="http://www.w3.org/1999/xlink" content-type="dwc:eventRemarks" xlink:type="simple">leg. Mabrouki, Y. &amp; Taybi F.A.</named-content></p></list-item><list-item><p><bold>Type status:</bold> <named-content xmlns:xlink="http://www.w3.org/1999/xlink" content-type="dwc:typeStatus" xlink:type="simple">Paratype</named-content>. <bold>Occurrence:</bold> sex: <named-content xmlns:xlink="http://www.w3.org/1999/xlink" content-type="dwc:sex" xlink:type="simple">2 males, 4 females</named-content>; lifeStage: <named-content xmlns:xlink="http://www.w3.org/1999/xlink" content-type="dwc:lifeStage" xlink:type="simple">adult</named-content>; occurrenceID: <named-content xmlns:xlink="http://www.w3.org/1999/xlink" content-type="dwc:occurrenceID" xlink:type="simple">D03EBE02-2C09-573C-8C87-2E409459F84C</named-content>; <bold>Taxon:</bold> scientificNameID: <named-content xmlns:xlink="http://www.w3.org/1999/xlink" content-type="dwc:scientificNameID" xlink:type="simple">urn:lsid:zoobank.org:pub:8F608A95-F4AA-443C-8634-4FA00F05FAAF</named-content>; class: <named-content xmlns:xlink="http://www.w3.org/1999/xlink" content-type="dwc:class" xlink:type="simple"><tp:taxon-name><tp:taxon-name-part taxon-name-part-type="class">Insecta</tp:taxon-name-part></tp:taxon-name></named-content>; order: <named-content xmlns:xlink="http://www.w3.org/1999/xlink" content-type="dwc:order" xlink:type="simple"><tp:taxon-name><tp:taxon-name-part taxon-name-part-type="order">Diptera</tp:taxon-name-part></tp:taxon-name></named-content>; family: <named-content xmlns:xlink="http://www.w3.org/1999/xlink" content-type="dwc:family" xlink:type="simple"><tp:taxon-name><tp:taxon-name-part taxon-name-part-type="family">Limoniidae</tp:taxon-name-part></tp:taxon-name></named-content>; genus: <named-content xmlns:xlink="http://www.w3.org/1999/xlink" content-type="dwc:genus" xlink:type="simple"><tp:taxon-name><tp:taxon-name-part taxon-name-part-type="genus">Antocha</tp:taxon-name-part></tp:taxon-name></named-content>; subgenus: <named-content xmlns:xlink="http://www.w3.org/1999/xlink" content-type="dwc:subgenus" xlink:type="simple"><tp:taxon-name><tp:taxon-name-part taxon-name-part-type="subgenus">Antocha</tp:taxon-name-part></tp:taxon-name></named-content>; <bold>Location:</bold> continent: <named-content xmlns:xlink="http://www.w3.org/1999/xlink" content-type="dwc:continent" xlink:type="simple">Africa</named-content>; waterBody: <named-content xmlns:xlink="http://www.w3.org/1999/xlink" content-type="dwc:waterBody" xlink:type="simple">Cascade near Bakrit</named-content>; country: <named-content xmlns:xlink="http://www.w3.org/1999/xlink" content-type="dwc:country" xlink:type="simple">Morocco</named-content>; locality: <named-content xmlns:xlink="http://www.w3.org/1999/xlink" content-type="dwc:locality" xlink:type="simple">Middle Atlas Range, Bakrit</named-content>; verbatimElevation: <named-content xmlns:xlink="http://www.w3.org/1999/xlink" content-type="dwc:verbatimElevation" xlink:type="simple">1640</named-content>; verbatimSRS: <named-content xmlns:xlink="http://www.w3.org/1999/xlink" content-type="dwc:verbatimSRS" xlink:type="simple">WGS84</named-content>; decimalLatitude: <named-content xmlns:xlink="http://www.w3.org/1999/xlink" content-type="dwc:decimalLatitude" xlink:type="simple">33.049438</named-content>; decimalLongitude: <named-content xmlns:xlink="http://www.w3.org/1999/xlink" content-type="dwc:decimalLongitude" xlink:type="simple">-5.272774</named-content>; <bold>Identification:</bold> identifiedBy: <named-content xmlns:xlink="http://www.w3.org/1999/xlink" content-type="dwc:identifiedBy" xlink:type="simple">Keresztes, L.</named-content>; <bold>Event:</bold> eventDate: <named-content xmlns:xlink="http://www.w3.org/1999/xlink" content-type="dwc:eventDate" xlink:type="simple">16-05-2021</named-content>; eventRemarks: <named-content xmlns:xlink="http://www.w3.org/1999/xlink" content-type="dwc:eventRemarks" xlink:type="simple">leg. Mabrouki, Y. &amp; Taybi F.A.</named-content></p></list-item></list></tp:treatment-sec><tp:treatment-sec sec-type="Description"><title>Description</title><p><bold>Male</bold>. Colour dark brown. Body length 5.3‒5.5 mm, wing length 6.2‒6.5 mm. General appearance as in Fig. <xref ref-type="fig" rid="F9383541">2</xref>a.</p><p><italic>Head</italic>. Dark brown, with light brown rostrum. Palpus greyish-brown. Antennae brownish, with 16 segments (Fig. <xref ref-type="fig" rid="F9383541">2</xref>b). Scape long and cylindrical. Pedicel is large and short. Antennal flagellomeres short-oval and covered with long dense pubescence, except the last four segments which gradually become smaller and cylindrical, the last segment ending pointed. Short bristles present on every antennal segment, rings of verticils at bases of flagellomeres, mostly on its dorsal surface. Larger bristles are also present on the ventral surface of segments 13, 15 and 16.</p><p><italic>Thorax</italic>. Prescutum with anterolateral region yellowish. Prescutum and presutural scutum with a broad brown median and two broad lateral bands (Fig. <xref ref-type="fig" rid="F9383541">2</xref>c). The lateral bands extending to scutellum. Basal third of presutural scutum with conspicuous dark brown triangle. Scutellum greyish-brown. The rest of the thorax lighter brownish. Legs long and slender, pubescent (Fig. <xref ref-type="fig" rid="F9383541">2</xref>d). Coxae lighter to yellowish, rest of the legs brownish. Wing nearly translucent to whitish, generally white and large, with nearly right-angled cell a2 (Fig. <xref ref-type="fig" rid="F9383541">2</xref>e). Veins brownish-yellowish, with stronger bristles on C and R1 (Fig. <xref ref-type="fig" rid="F9383541">2</xref>e, f and g). Stigma indistinct, nearly invisible (Fig. <xref ref-type="fig" rid="F9383541">2</xref>f and g). Halter with a yellowish stem and a whitish-greyish knob.</p><p><italic>Abdomen</italic>. Dark brown, first segment lighter, with whitish-clouded tint dorsally, the last segments darker.</p><p><italic>Male terminalia</italic>. Tergite 9 in the shape of transverse plate with posterior margin straight (Fig. <xref ref-type="fig" rid="F9383541">2</xref>i). Posterolateral angle extended, nearly triangular with darkened margin. Gonocoxite cylindrical, with long setae (Fig. <xref ref-type="fig" rid="F9383541">2</xref>h). Outer gonostylus strongly sclerotised, short and curved. Distal end shorter and thicker and less pointed with a hardly visible hump on the dorsal surface. Inner gonostylus fleshy, pubescent, distal end abruptly curved downwards. Aedeagal complex with interbase exteriorly-diverged (Fig. <xref ref-type="fig" rid="F9383541">2</xref>k). Inner branch of parameres straight and parallel, slightly bent near the apex (Fig. <xref ref-type="fig" rid="F9383541">2</xref>j). Parameres with basal parts stout and divergent, apical parts forming two parameral lobes on either side of aedeagus. Lateral edges of the lobes straight, tips pointed directed straight back (Fig. <xref ref-type="fig" rid="F9383541">2</xref>h, j and k).</p><p><bold>Female.</bold> Colour similar to males. Body length 5.8 mm, wing length 6.7 mm. General habitus similar to males, except the dark brown triangle on metathorax reduced.</p><p>Ovipositor. Cerci and hypogynal valve long and slender (Fig. <xref ref-type="fig" rid="F9383541">2</xref>l).</p></tp:treatment-sec><tp:treatment-sec sec-type="Diagnosis"><title>Diagnosis</title><p><tp:taxon-name><tp:taxon-name-part taxon-name-part-type="genus" reg="Antocha">Antocha</tp:taxon-name-part> (<tp:taxon-name-part taxon-name-part-type="subgenus" reg="Antocha">A.</tp:taxon-name-part>) <tp:taxon-name-part taxon-name-part-type="species" reg="staryi">staryi</tp:taxon-name-part></tp:taxon-name> sp. nov. can be recognised by dark brown body colouration, thoracic dark brown triangle, strongly sclerotised and curved outer gonostylus and tergite 9 having straight posterior margin and darkened, nearly triangular posterolateral lobes. Aedeagal complex with inner branch of parameres long, parameres apically forming slightly curved lobes.</p><p>The closest regional ally is <tp:taxon-name><tp:taxon-name-part taxon-name-part-type="genus" reg="Antocha">A.</tp:taxon-name-part> (<tp:taxon-name-part taxon-name-part-type="subgenus" reg="Antocha">A.</tp:taxon-name-part>) <tp:taxon-name-part taxon-name-part-type="species" reg="phoenicia">phoenicia</tp:taxon-name-part></tp:taxon-name>. Both species are similar in general features with <tp:taxon-name><tp:taxon-name-part taxon-name-part-type="genus" reg="Antocha">A.</tp:taxon-name-part> (<tp:taxon-name-part taxon-name-part-type="subgenus" reg="Antocha">A.</tp:taxon-name-part>) <tp:taxon-name-part taxon-name-part-type="species" reg="vitripennis">vitripennis</tp:taxon-name-part></tp:taxon-name> and are characterised by the long inner branch of the paramere, similar shape of parameral lobe and tergite 9 possessing extended posterolateral lobe. Still <tp:taxon-name><tp:taxon-name-part taxon-name-part-type="genus" reg="Antocha">A.</tp:taxon-name-part> (<tp:taxon-name-part taxon-name-part-type="subgenus" reg="Antocha">A.</tp:taxon-name-part>) <tp:taxon-name-part taxon-name-part-type="species" reg="staryi">staryi</tp:taxon-name-part></tp:taxon-name> sp. nov. can be separated from <tp:taxon-name><tp:taxon-name-part taxon-name-part-type="genus" reg="Antocha">A.</tp:taxon-name-part> (<tp:taxon-name-part taxon-name-part-type="subgenus" reg="Antocha">A.</tp:taxon-name-part>) <tp:taxon-name-part taxon-name-part-type="species" reg="phoenicia">phoenicia</tp:taxon-name-part></tp:taxon-name> by the unique apical part of the paramere (the parameral lobe) which is sharply narrowed to the distal end, longer and curved ventrally and also by details of tergite 9, with the posterior margin having a prominent and angular middle region in <tp:taxon-name><tp:taxon-name-part taxon-name-part-type="genus" reg="Antocha">A.</tp:taxon-name-part> (<tp:taxon-name-part taxon-name-part-type="subgenus" reg="Antocha">A.</tp:taxon-name-part>) <tp:taxon-name-part taxon-name-part-type="species" reg="phoenicia">phoenicia</tp:taxon-name-part></tp:taxon-name>, but less prominent, more or less straight in <tp:taxon-name><tp:taxon-name-part taxon-name-part-type="genus" reg="Antocha">A.</tp:taxon-name-part> (<tp:taxon-name-part taxon-name-part-type="subgenus" reg="Antocha">A.</tp:taxon-name-part>) <tp:taxon-name-part taxon-name-part-type="species" reg="staryi">staryi</tp:taxon-name-part></tp:taxon-name> sp. nov., but with posterolateral angle well developed, nearly triangular.</p><p><tp:taxon-name><tp:taxon-name-part taxon-name-part-type="genus" reg="Antocha">Antocha</tp:taxon-name-part> (<tp:taxon-name-part taxon-name-part-type="subgenus" reg="Antocha">A.</tp:taxon-name-part>) <tp:taxon-name-part taxon-name-part-type="species" reg="staryi">staryi</tp:taxon-name-part></tp:taxon-name> sp. nov. is highly divergent from the European widespread <tp:taxon-name><tp:taxon-name-part taxon-name-part-type="genus" reg="Antocha">A.</tp:taxon-name-part> (<tp:taxon-name-part taxon-name-part-type="subgenus" reg="Antocha">A.</tp:taxon-name-part>) <tp:taxon-name-part taxon-name-part-type="species" reg="vitripennis">vitripennis</tp:taxon-name-part></tp:taxon-name>, as well as, in a series of morphological details in male genital structures, like the more or less straight posterior margin of tergite 9, but more sinuous in <tp:taxon-name><tp:taxon-name-part taxon-name-part-type="genus" reg="Antocha">A.</tp:taxon-name-part> (<tp:taxon-name-part taxon-name-part-type="subgenus" reg="Antocha">A.</tp:taxon-name-part>) <tp:taxon-name-part taxon-name-part-type="species" reg="vitripennis">vitripennis</tp:taxon-name-part></tp:taxon-name>, with a middle depression and two lateral humps. The exteriorly curved interbase lobe is well developed in <tp:taxon-name><tp:taxon-name-part taxon-name-part-type="genus" reg="Antocha">A.</tp:taxon-name-part> (<tp:taxon-name-part taxon-name-part-type="subgenus" reg="Antocha">A.</tp:taxon-name-part>) <tp:taxon-name-part taxon-name-part-type="species" reg="staryi">staryi</tp:taxon-name-part></tp:taxon-name> sp. nov., but less in <tp:taxon-name><tp:taxon-name-part taxon-name-part-type="genus" reg="Antocha">A.</tp:taxon-name-part> (<tp:taxon-name-part taxon-name-part-type="subgenus" reg="Antocha">A.</tp:taxon-name-part>) <tp:taxon-name-part taxon-name-part-type="species" reg="vitripennis">vitripennis</tp:taxon-name-part></tp:taxon-name>. Inner branch of the parameres parallel with aedeagus in <tp:taxon-name><tp:taxon-name-part taxon-name-part-type="genus" reg="Antocha">A.</tp:taxon-name-part> (<tp:taxon-name-part taxon-name-part-type="subgenus" reg="Antocha">A.</tp:taxon-name-part>) <tp:taxon-name-part taxon-name-part-type="species" reg="staryi">staryi</tp:taxon-name-part></tp:taxon-name> sp. nov., but highly divergent and sinuous in <tp:taxon-name><tp:taxon-name-part taxon-name-part-type="genus" reg="Antocha">A.</tp:taxon-name-part> (<tp:taxon-name-part taxon-name-part-type="subgenus" reg="Antocha">A.</tp:taxon-name-part>) <tp:taxon-name-part taxon-name-part-type="species" reg="vitripennis">vitripennis</tp:taxon-name-part></tp:taxon-name>. The apical part of the paramere with narrow and distally pointed parameral lobe in <tp:taxon-name><tp:taxon-name-part taxon-name-part-type="genus" reg="Antocha">A.</tp:taxon-name-part> (<tp:taxon-name-part taxon-name-part-type="subgenus" reg="Antocha">A.</tp:taxon-name-part>) <tp:taxon-name-part taxon-name-part-type="species" reg="staryi">staryi</tp:taxon-name-part></tp:taxon-name> sp. nov., but with a generally rounded lobe in <tp:taxon-name><tp:taxon-name-part taxon-name-part-type="genus" reg="Antocha">A.</tp:taxon-name-part> (<tp:taxon-name-part taxon-name-part-type="subgenus" reg="Antocha">A.</tp:taxon-name-part>) <tp:taxon-name-part taxon-name-part-type="species" reg="vitripennis">vitripennis</tp:taxon-name-part></tp:taxon-name>.</p></tp:treatment-sec><tp:treatment-sec sec-type="Etymology"><title>Etymology</title><p>Named after the outstanding cranefly taxonomist Jaroslav Starý, honouring his 80<sup>th</sup> birth anniversary. A noun in genitive singular.</p></tp:treatment-sec><tp:treatment-sec sec-type="Distribution"><title>Distribution</title><p>The type locality of the new species, Bakrit, belongs to the Middle Atlas Range, which is located in the southwest to northeast of the Mediterranean part of Morocco. The scientific and socio-economic interests of the included aquatic ecosystems are no longer demonstrated as an area with rich and varied natural resources, which generally support the presence of an interesting aquatic biodiversity with high rates of endemism (<xref ref-type="bibr" rid="B9475875">Taybi et al. 2020</xref>, <xref ref-type="bibr" rid="B9385129">Ibrahimi et al. 2021</xref>, <xref ref-type="bibr" rid="B9435265">Mabrouki et al. 2021</xref>). The newly-discovered species from here complete the diversity of aquatic fauna from this location and support conservation efforts for these unique aquatic ecosystems.</p></tp:treatment-sec><tp:treatment-sec sec-type="Ecology"><title>Ecology</title><p>The species was discovered in a single site in Morocco; therefore, we consider a range-restricted micro-endemic species of the Middle Atlas Range. Specimens were captured in Bakrit, a location in the Middle Atlas Range, a mountain range stretching over some 350 km, from southwest to northeast of the Mediterranean part of Morocco, located between the Rif Mountains and the High Atlas Mountains and covering a total area of 2.3 million hectares, i.e. 18% of Morocco’s high altitude mountain domain (Fig. <xref ref-type="fig" rid="F9383543">3</xref>a). This chain belongs to the Atlas Mountains and more precisely, to one of the three elements of the Moroccan Atlas, the other two being the High Atlas and the Anti-Atlas (or Lesser Atlas). The heavy rainfall gives the Middle Atlas Mountains the form of a “water tower” (also via snowmelt hydrology) from both hydrogeological and hydrographic perspectives and is the main water supply for median and low reaches.</p><p>Bakrit Region is well-known for its rich superficial water resources, i.e. streams, waterfalls and springs and the new species was captured from the banks of a fast-flowing stream, with the type locality belonging to the Oum Errabiâ River Basin (Fig. <xref ref-type="fig" rid="F9383543">3</xref>b and c).</p><sec sec-type="Accompanying species"><title>Accompanying species</title><p>Different aquatic invertebrate species can be found in the habitat of <tp:taxon-name><tp:taxon-name-part taxon-name-part-type="genus" reg="Antocha">A.</tp:taxon-name-part> (<tp:taxon-name-part taxon-name-part-type="subgenus" reg="Antocha">A.</tp:taxon-name-part>) <tp:taxon-name-part taxon-name-part-type="species" reg="staryi">staryi</tp:taxon-name-part></tp:taxon-name> sp. nov. including the recently-described caddisfly <italic><tp:taxon-name><tp:taxon-name-part taxon-name-part-type="genus" reg="Tinodes">Tinodes</tp:taxon-name-part><tp:taxon-name-part taxon-name-part-type="species" reg="atlasensis">atlasensis</tp:taxon-name-part></tp:taxon-name></italic> Ibrahimi, Mabrouki &amp; Taybi, 2021 and freshwater gastropod <italic><tp:taxon-name><tp:taxon-name-part taxon-name-part-type="genus" reg="Pseudamnicola">Pseudamnicola</tp:taxon-name-part><tp:taxon-name-part taxon-name-part-type="species" reg="bouhaddiouii">bouhaddiouii</tp:taxon-name-part></tp:taxon-name></italic> Taybi, Glöer &amp; Mabrouki, 2022, in addition to other invertebrate species, such as <italic><tp:taxon-name><tp:taxon-name-part taxon-name-part-type="genus" reg="Hydropsyche">Hydropsyche</tp:taxon-name-part></tp:taxon-name></italic> sp. (<tp:taxon-name><tp:taxon-name-part taxon-name-part-type="order">Trichoptera</tp:taxon-name-part></tp:taxon-name>); <italic><tp:taxon-name><tp:taxon-name-part taxon-name-part-type="genus" reg="Ecdyonurus">Ecdyonurus</tp:taxon-name-part><tp:taxon-name-part taxon-name-part-type="species" reg="rothschildi">rothschildi</tp:taxon-name-part></tp:taxon-name></italic> (Navàs, 1929), <italic><tp:taxon-name><tp:taxon-name-part taxon-name-part-type="genus" reg="Rhithrogena">Rhithrogena</tp:taxon-name-part></tp:taxon-name></italic> sp., <italic><tp:taxon-name><tp:taxon-name-part taxon-name-part-type="genus" reg="Baetis">Baetis</tp:taxon-name-part></tp:taxon-name></italic> sp., <italic><tp:taxon-name><tp:taxon-name-part taxon-name-part-type="genus" reg="Caenis">Caenis</tp:taxon-name-part></tp:taxon-name></italic> sp. (<tp:taxon-name><tp:taxon-name-part taxon-name-part-type="order">Ephemeroptera</tp:taxon-name-part></tp:taxon-name>); <italic><tp:taxon-name><tp:taxon-name-part taxon-name-part-type="genus" reg="Calopteryx">Calopteryx</tp:taxon-name-part><tp:taxon-name-part taxon-name-part-type="species" reg="haemorrhoidalis">haemorrhoidalis</tp:taxon-name-part></tp:taxon-name></italic> (Vander Linden, 1825), <italic><tp:taxon-name><tp:taxon-name-part taxon-name-part-type="genus" reg="Anax">Anax</tp:taxon-name-part></tp:taxon-name></italic> sp., <italic><tp:taxon-name><tp:taxon-name-part taxon-name-part-type="genus" reg="Onychogomphus">Onychogomphus</tp:taxon-name-part></tp:taxon-name></italic> sp., <italic><tp:taxon-name><tp:taxon-name-part taxon-name-part-type="genus" reg="Sympetrum">Sympetrum</tp:taxon-name-part></tp:taxon-name></italic> sp., <italic><tp:taxon-name><tp:taxon-name-part taxon-name-part-type="genus" reg="Orthetrum">Orthetrum</tp:taxon-name-part></tp:taxon-name></italic> sp. (<tp:taxon-name><tp:taxon-name-part taxon-name-part-type="order">Odonata</tp:taxon-name-part></tp:taxon-name>); <italic><tp:taxon-name><tp:taxon-name-part taxon-name-part-type="genus" reg="Hydrometra">Hydrometra</tp:taxon-name-part><tp:taxon-name-part taxon-name-part-type="species" reg="stagnorum">stagnorum</tp:taxon-name-part></tp:taxon-name></italic> (Linnaeus, 1758) (<tp:taxon-name><tp:taxon-name-part taxon-name-part-type="suborder">Heteroptera</tp:taxon-name-part></tp:taxon-name>); <italic><tp:taxon-name><tp:taxon-name-part taxon-name-part-type="genus" reg="Atyaephyra">Atyaephyra</tp:taxon-name-part><tp:taxon-name-part taxon-name-part-type="species" reg="desmarestii">desmarestii</tp:taxon-name-part></tp:taxon-name></italic> (Millet, 1831) (<tp:taxon-name><tp:taxon-name-part taxon-name-part-type="order">Decapoda</tp:taxon-name-part></tp:taxon-name>); <italic><tp:taxon-name><tp:taxon-name-part taxon-name-part-type="genus" reg="Physella">Physella</tp:taxon-name-part><tp:taxon-name-part taxon-name-part-type="species" reg="acuta">acuta</tp:taxon-name-part></tp:taxon-name></italic> (Draparnaud, 1805), <italic><tp:taxon-name><tp:taxon-name-part taxon-name-part-type="genus" reg="Ancylus">Ancylus</tp:taxon-name-part><tp:taxon-name-part taxon-name-part-type="species" reg="fluviatilis">fluviatilis</tp:taxon-name-part></tp:taxon-name></italic> O.F. Müller, 1774; <italic><tp:taxon-name><tp:taxon-name-part taxon-name-part-type="genus" reg="Theodoxus">Theodoxus</tp:taxon-name-part></tp:taxon-name></italic> sp., <italic><tp:taxon-name><tp:taxon-name-part taxon-name-part-type="genus" reg="Melanopsis">Melanopsis</tp:taxon-name-part></tp:taxon-name></italic> sp. (<tp:taxon-name><tp:taxon-name-part taxon-name-part-type="phylum">Mollusca</tp:taxon-name-part></tp:taxon-name>); <italic><tp:taxon-name><tp:taxon-name-part taxon-name-part-type="genus" reg="Simulium">Simulium</tp:taxon-name-part></tp:taxon-name></italic> sp., <italic><tp:taxon-name><tp:taxon-name-part taxon-name-part-type="genus" reg="Prosimulium">Prosimulium</tp:taxon-name-part></tp:taxon-name></italic> sp. (<tp:taxon-name><tp:taxon-name-part taxon-name-part-type="order">Diptera</tp:taxon-name-part></tp:taxon-name>) (<xref ref-type="bibr" rid="B9385129">Ibrahimi et al. 2021</xref>, <xref ref-type="bibr" rid="B9475915">Taybi et al. 2022</xref>).</p></sec></tp:treatment-sec><tp:treatment-sec sec-type="Antocha (Antocha) vitripennis (Meigen, 1830)"><title><tp:taxon-name><tp:taxon-name-part taxon-name-part-type="genus" reg="Antocha">Antocha</tp:taxon-name-part> (<tp:taxon-name-part taxon-name-part-type="subgenus" reg="Antocha">Antocha</tp:taxon-name-part>) <tp:taxon-name-part taxon-name-part-type="species" reg="vitripennis">vitripennis</tp:taxon-name-part></tp:taxon-name> (Meigen, 1830)</title><p><italic><tp:taxon-name><tp:taxon-name-part taxon-name-part-type="genus" reg="Limnobia">Limnobia</tp:taxon-name-part><tp:taxon-name-part taxon-name-part-type="species" reg="vitripennis">vitripennis</tp:taxon-name-part></tp:taxon-name></italic> (Meigen, 1830) (type locality not given, ? near Stolberg, Germany <xref ref-type="bibr" rid="B9439315">Meigen (1830)</xref>, <xref ref-type="bibr" rid="B9475584">Savchenko et al. (1992)</xref>. Syn. <italic><tp:taxon-name><tp:taxon-name-part taxon-name-part-type="genus" reg="Antocha">Antocha</tp:taxon-name-part><tp:taxon-name-part taxon-name-part-type="species" reg="opalizans">opalizans</tp:taxon-name-part></tp:taxon-name></italic> auct. nec <italic><tp:taxon-name><tp:taxon-name-part taxon-name-part-type="genus" reg="Antocha"/><tp:taxon-name-part taxon-name-part-type="species" reg="opalizans">opalizans</tp:taxon-name-part></tp:taxon-name></italic> Osten Sacken, 1859: 220 (<xref ref-type="bibr" rid="B9385111">Geiger 1985</xref>).</p><p>Synonyms: <italic><tp:taxon-name><tp:taxon-name-part taxon-name-part-type="genus" reg="Antocha">Antocha</tp:taxon-name-part><tp:taxon-name-part taxon-name-part-type="species" reg="obscura">obscura</tp:taxon-name-part></tp:taxon-name></italic> Strobl, 1906 (as variety of <italic><tp:taxon-name><tp:taxon-name-part taxon-name-part-type="genus" reg="Antocha">A.</tp:taxon-name-part><tp:taxon-name-part taxon-name-part-type="species" reg="opalizans">opalizans</tp:taxon-name-part></tp:taxon-name></italic>, type-locality Ronda, Spain), <italic><tp:taxon-name><tp:taxon-name-part taxon-name-part-type="genus" reg="Antocha">Antocha</tp:taxon-name-part><tp:taxon-name-part taxon-name-part-type="species" reg="fulvescens">fulvescens</tp:taxon-name-part></tp:taxon-name></italic> Lackschewitz, 1940 (type locality Vernet-les-Bains, France, <xref ref-type="bibr" rid="B9475584">Savchenko et al. (1992)</xref>), synonymised with <italic><tp:taxon-name><tp:taxon-name-part taxon-name-part-type="genus" reg="Antocha">A.</tp:taxon-name-part><tp:taxon-name-part taxon-name-part-type="species" reg="vitripennis">vitripennis</tp:taxon-name-part></tp:taxon-name></italic> by <xref ref-type="bibr" rid="B9385111">Geiger (1985)</xref>.</p><p>
            <bold>Morphological variability of male terminalia of <tp:taxon-name><tp:taxon-name-part taxon-name-part-type="genus" reg="Antocha">A.</tp:taxon-name-part> (<tp:taxon-name-part taxon-name-part-type="subgenus" reg="Antocha">A.</tp:taxon-name-part>) <tp:taxon-name-part taxon-name-part-type="species" reg="vitripennis">vitripennis</tp:taxon-name-part></tp:taxon-name> (Meigen, 1830) in the West Palearctic Region</bold>
          </p><p>A number of 198 male individuals of <italic><tp:taxon-name><tp:taxon-name-part taxon-name-part-type="genus" reg="Antocha">A.</tp:taxon-name-part><tp:taxon-name-part taxon-name-part-type="species" reg="vitripennis">vitripennis</tp:taxon-name-part></tp:taxon-name></italic> were investigated from the whole West Palearctic Region, representing 20 different populations from Albania, Austria, Bulgaria, Croatia, Georgia, Germany, Greece, Montenegro, Romania and Spain (Table <xref ref-type="table" rid="T9778988">1</xref>). A comparative analysis of the outer gonostylus, inner branch of parameres and parameral lobes of individual specimens shows high variability in the species within its whole distribution area, which allowed us to group individuals in at least four different morphological types (Fig. <xref ref-type="fig" rid="F9778581">4</xref>).</p></tp:treatment-sec><tp:treatment-sec><!--Section generated to contain objects referenced in tp:taxon-treatment.--><fig id="F9383541" position="float" orientation="portrait"><object-id xmlns:xlink="http://www.w3.org/1999/xlink" content-type="arpha" xlink:type="simple">5D5A387B-CA7E-5E1A-B33C-AD1C88D11B32</object-id><object-id xmlns:xlink="http://www.w3.org/1999/xlink" content-type="doi" xlink:type="simple">10.3897/BDJ.11.e103849.figure2</object-id><label>Figure 2.</label><caption><p><tp:taxon-name><tp:taxon-name-part taxon-name-part-type="genus" reg="Antocha">Antocha</tp:taxon-name-part> (<tp:taxon-name-part taxon-name-part-type="subgenus" reg="Antocha">Antocha</tp:taxon-name-part>) <tp:taxon-name-part taxon-name-part-type="species" reg="staryi">staryi</tp:taxon-name-part></tp:taxon-name> sp. nov. <bold>a</bold> male habitus, lateral view; <bold>b</bold> antenna; <bold>c</bold> thorax, dorsal view; <bold>d</bold> femur and part of tibiae, third left leg; <bold>e</bold> right wing; <bold>f</bold> tip of the right wing; <bold>g</bold> stigma on the right wing; <bold>h</bold> male hypopygium, dorsal view; <bold>i</bold> tergite 9, dorsal view; <bold>j</bold> aedeagal complex, dorsal view; <bold>k</bold> aedeagal complex, lateral view; <bold>l</bold> female terminalia, lateral view.</p></caption><graphic xmlns:xlink="http://www.w3.org/1999/xlink" xlink:href="bdj-11-e103849-g002.jpg" position="float" id="oo_862729.jpg" orientation="portrait" xlink:type="simple"><uri content-type="original_file" xlink:type="simple">https://binary.pensoft.net/fig/862729</uri></graphic></fig><fig id="F9383543" position="float" orientation="portrait"><object-id xmlns:xlink="http://www.w3.org/1999/xlink" content-type="arpha" xlink:type="simple">303A0A92-03D2-55D4-B59F-F1ACD4D46BE8</object-id><object-id xmlns:xlink="http://www.w3.org/1999/xlink" content-type="doi" xlink:type="simple">10.3897/BDJ.11.e103849.figure3</object-id><label>Figure 3.</label><caption><p>Different landscape elements of the Bakrit region, Middle Atlas, Morocco, showing the habitat of the <tp:taxon-name><tp:taxon-name-part taxon-name-part-type="genus" reg="Antocha">Antocha</tp:taxon-name-part> (<tp:taxon-name-part taxon-name-part-type="subgenus" reg="Antocha">Antocha</tp:taxon-name-part>) <tp:taxon-name-part taxon-name-part-type="species" reg="staryi">staryi</tp:taxon-name-part></tp:taxon-name> sp. nov. <bold>a</bold> general view of the area; <bold>b</bold> detail on the Oum Errabiâ River; <bold>c</bold> waterfall on the Oum Errabiâ River.</p></caption><graphic xmlns:xlink="http://www.w3.org/1999/xlink" xlink:href="bdj-11-e103849-g003.jpg" position="float" id="oo_823339.jpg" orientation="portrait" xlink:type="simple"><uri content-type="original_file" xlink:type="simple">https://binary.pensoft.net/fig/823339</uri></graphic></fig><table-wrap id="T9778988" position="float" orientation="portrait"><label>Table 1.</label><caption><p>Sampling sites of <tp:taxon-name><tp:taxon-name-part taxon-name-part-type="genus" reg="Antocha">Antocha</tp:taxon-name-part> (<tp:taxon-name-part taxon-name-part-type="subgenus" reg="Antocha">Antocha</tp:taxon-name-part>) <tp:taxon-name-part taxon-name-part-type="species" reg="vitripennis">vitripennis</tp:taxon-name-part></tp:taxon-name> from the West Palaearctic Region, included in this study, with number on individual males, localities, coordinates, altitude and name of the collectors. Morpho-types abbreviation sorted by country: <italic><bold>AV-TYPE 1</bold></italic> – <tp:taxon-name><tp:taxon-name-part taxon-name-part-type="genus" reg="Antocha">A.</tp:taxon-name-part> (<tp:taxon-name-part taxon-name-part-type="subgenus" reg="Antocha">A.</tp:taxon-name-part>) <tp:taxon-name-part taxon-name-part-type="species" reg="vitripennis">vitripennis</tp:taxon-name-part></tp:taxon-name>, type 1; <italic><bold>AV-TYPE 2</bold></italic> – <tp:taxon-name><tp:taxon-name-part taxon-name-part-type="genus" reg="Antocha">A.</tp:taxon-name-part> (<tp:taxon-name-part taxon-name-part-type="subgenus" reg="Antocha">A.</tp:taxon-name-part>) <tp:taxon-name-part taxon-name-part-type="species" reg="vitripennis">vitripennis</tp:taxon-name-part></tp:taxon-name>, type 2; <italic><bold>AV-TYPE 3</bold></italic> – <tp:taxon-name><tp:taxon-name-part taxon-name-part-type="genus" reg="Antocha">A.</tp:taxon-name-part> (<tp:taxon-name-part taxon-name-part-type="subgenus" reg="Antocha">A.</tp:taxon-name-part>) <tp:taxon-name-part taxon-name-part-type="species" reg="vitripennis">vitripennis</tp:taxon-name-part></tp:taxon-name>, type 3; <italic><bold>AV-TYPE 4</bold></italic> – <tp:taxon-name><tp:taxon-name-part taxon-name-part-type="genus" reg="Antocha">A.</tp:taxon-name-part> (<tp:taxon-name-part taxon-name-part-type="subgenus" reg="Antocha">A.</tp:taxon-name-part>) <tp:taxon-name-part taxon-name-part-type="species" reg="vitripennis">vitripennis</tp:taxon-name-part></tp:taxon-name>, type 4.</p></caption><table rules="all" border="0"><tbody><tr><td rowspan="1" colspan="1">Species/Type</td><td rowspan="1" colspan="1">Male</td><td rowspan="1" colspan="1">Country</td><td rowspan="1" colspan="1">Region</td><td rowspan="1" colspan="1">Longitude</td><td rowspan="1" colspan="1">Latitude</td><td rowspan="1" colspan="1">Data</td><td rowspan="1" colspan="1">Collectors</td></tr><tr><td rowspan="1" colspan="1">
              <bold><italic>Av</italic> - type 1</bold>
            </td><td rowspan="1" colspan="1">25</td><td rowspan="1" colspan="1">Austria</td><td rowspan="1" colspan="1">Burgenland</td><td rowspan="1" colspan="1">
              <named-content xmlns:xlink="http://www.w3.org/1999/xlink" content-type="dwc:verbatimCoordinates" xlink:type="simple">47.373709°N</named-content>
            </td><td rowspan="1" colspan="1">
              <named-content xmlns:xlink="http://www.w3.org/1999/xlink" content-type="dwc:verbatimCoordinates" xlink:type="simple">16.010401°E</named-content>
            </td><td rowspan="1" colspan="1">19.06.2012</td><td rowspan="1" colspan="1">Graf, W.</td></tr><tr><td rowspan="1" colspan="1">
              <bold><italic>Av</italic> - type 1</bold>
            </td><td rowspan="1" colspan="1">5</td><td rowspan="1" colspan="1">Austria</td><td rowspan="1" colspan="1">Wienna hills</td><td rowspan="1" colspan="1">
              <named-content xmlns:xlink="http://www.w3.org/1999/xlink" content-type="dwc:verbatimCoordinates" xlink:type="simple">48.136847°N</named-content>
            </td><td rowspan="1" colspan="1">
              <named-content xmlns:xlink="http://www.w3.org/1999/xlink" content-type="dwc:verbatimCoordinates" xlink:type="simple">16.098223°E</named-content>
            </td><td rowspan="1" colspan="1">15.06.2012</td><td rowspan="1" colspan="1">Graf, W.</td></tr><tr><td rowspan="1" colspan="1">
              <bold><italic>Av</italic> - type 1</bold>
            </td><td rowspan="1" colspan="1">4</td><td rowspan="1" colspan="1">Bulgaria</td><td rowspan="1" colspan="1">Stara Planina</td><td rowspan="1" colspan="1">
              <named-content xmlns:xlink="http://www.w3.org/1999/xlink" content-type="dwc:verbatimCoordinates" xlink:type="simple">42.784125°N</named-content>
            </td><td rowspan="1" colspan="1">
              <named-content xmlns:xlink="http://www.w3.org/1999/xlink" content-type="dwc:verbatimCoordinates" xlink:type="simple">25.912326°E</named-content>
            </td><td rowspan="1" colspan="1">01.06.2013</td><td rowspan="1" colspan="1">Kolcsár, L- P, Török, E.</td></tr><tr><td rowspan="1" colspan="1">
              <bold><italic>Av</italic> - type 1</bold>
            </td><td rowspan="1" colspan="1">7</td><td rowspan="1" colspan="1">Croatia</td><td rowspan="1" colspan="1">NP Plitvicka Jezera</td><td rowspan="1" colspan="1">
              <named-content xmlns:xlink="http://www.w3.org/1999/xlink" content-type="dwc:verbatimCoordinates" xlink:type="simple">44.925833°N</named-content>
            </td><td rowspan="1" colspan="1">
              <named-content xmlns:xlink="http://www.w3.org/1999/xlink" content-type="dwc:verbatimCoordinates" xlink:type="simple">15.619167°E</named-content>
            </td><td rowspan="1" colspan="1">30.06.2008</td><td rowspan="1" colspan="1">Ivkovic, M.</td></tr><tr><td rowspan="1" colspan="1">
              <bold><italic>Av</italic> - type 1</bold>
            </td><td rowspan="1" colspan="1">6</td><td rowspan="1" colspan="1">Croatia</td><td rowspan="1" colspan="1">Omiši Forests</td><td rowspan="1" colspan="1">
              <named-content xmlns:xlink="http://www.w3.org/1999/xlink" content-type="dwc:verbatimCoordinates" xlink:type="simple">43.437297°N</named-content>
            </td><td rowspan="1" colspan="1">
              <named-content xmlns:xlink="http://www.w3.org/1999/xlink" content-type="dwc:verbatimCoordinates" xlink:type="simple">16.757657°E</named-content>
            </td><td rowspan="1" colspan="1">19.07.2005</td><td rowspan="1" colspan="1">Ivkovic, M.</td></tr><tr><td rowspan="1" colspan="1">
              <bold><italic>Av</italic> - type 1</bold>
            </td><td rowspan="1" colspan="1">2</td><td rowspan="1" colspan="1">Germany</td><td rowspan="1" colspan="1">Danube lowland</td><td rowspan="1" colspan="1">
              <named-content xmlns:xlink="http://www.w3.org/1999/xlink" content-type="dwc:verbatimCoordinates" xlink:type="simple">49.026846°N</named-content>
            </td><td rowspan="1" colspan="1">
              <named-content xmlns:xlink="http://www.w3.org/1999/xlink" content-type="dwc:verbatimCoordinates" xlink:type="simple">12.075860°E</named-content>
            </td><td rowspan="1" colspan="1">13.07.2013</td><td rowspan="1" colspan="1">Graf, W.</td></tr><tr><td rowspan="1" colspan="1">
              <bold><italic>Av</italic> - type 1</bold>
            </td><td rowspan="1" colspan="1">22</td><td rowspan="1" colspan="1">Romania</td><td rowspan="1" colspan="1">Rodnei Mts.</td><td rowspan="1" colspan="1">
              <named-content xmlns:xlink="http://www.w3.org/1999/xlink" content-type="dwc:verbatimCoordinates" xlink:type="simple">47.423995°N</named-content>
            </td><td rowspan="1" colspan="1">
              <named-content xmlns:xlink="http://www.w3.org/1999/xlink" content-type="dwc:verbatimCoordinates" xlink:type="simple">24.548807°E</named-content>
            </td><td rowspan="1" colspan="1">26.07.2003</td><td rowspan="1" colspan="1">Keresztes, L.</td></tr><tr><td rowspan="1" colspan="1">
              <bold><italic>Av</italic> - type 1</bold>
            </td><td rowspan="1" colspan="1">33</td><td rowspan="1" colspan="1">Romania</td><td rowspan="1" colspan="1">Harghita Mts.</td><td rowspan="1" colspan="1">
              <named-content xmlns:xlink="http://www.w3.org/1999/xlink" content-type="dwc:verbatimCoordinates" xlink:type="simple">46.412488°N</named-content>
            </td><td rowspan="1" colspan="1">
              <named-content xmlns:xlink="http://www.w3.org/1999/xlink" content-type="dwc:verbatimCoordinates" xlink:type="simple">25.745437°E</named-content>
            </td><td rowspan="1" colspan="1">15.07.2001</td><td rowspan="1" colspan="1">Keresztes, L.</td></tr><tr><td rowspan="1" colspan="1">
              <bold><italic>Av</italic> - type 1</bold>
            </td><td rowspan="1" colspan="1">37</td><td rowspan="1" colspan="1">Romania</td><td rowspan="1" colspan="1">Ciucaș Mts.</td><td rowspan="1" colspan="1">
              <named-content xmlns:xlink="http://www.w3.org/1999/xlink" content-type="dwc:verbatimCoordinates" xlink:type="simple">45.534297°N</named-content>
            </td><td rowspan="1" colspan="1">
              <named-content xmlns:xlink="http://www.w3.org/1999/xlink" content-type="dwc:verbatimCoordinates" xlink:type="simple">25.836821°E</named-content>
            </td><td rowspan="1" colspan="1">21.07.2004</td><td rowspan="1" colspan="1">Keresztes, L.</td></tr><tr><td rowspan="1" colspan="1">
              <bold><italic>Av</italic> - type 1</bold>
            </td><td rowspan="1" colspan="1">7</td><td rowspan="1" colspan="1">Romania</td><td rowspan="1" colspan="1">Trascaului Mts.</td><td rowspan="1" colspan="1">
              <named-content xmlns:xlink="http://www.w3.org/1999/xlink" content-type="dwc:verbatimCoordinates" xlink:type="simple">46.565262°N</named-content>
            </td><td rowspan="1" colspan="1">
              <named-content xmlns:xlink="http://www.w3.org/1999/xlink" content-type="dwc:verbatimCoordinates" xlink:type="simple">23.675828°E</named-content>
            </td><td rowspan="1" colspan="1">06.06.2001</td><td rowspan="1" colspan="1">Keresztes, L.</td></tr><tr><td rowspan="1" colspan="1">
              <bold><italic>Av</italic> - type 1</bold>
            </td><td rowspan="1" colspan="1">8</td><td rowspan="1" colspan="1">Romania</td><td rowspan="1" colspan="1">Clujului Hills</td><td rowspan="1" colspan="1">
              <named-content xmlns:xlink="http://www.w3.org/1999/xlink" content-type="dwc:verbatimCoordinates" xlink:type="simple">46.755529°N</named-content>
            </td><td rowspan="1" colspan="1">
              <named-content xmlns:xlink="http://www.w3.org/1999/xlink" content-type="dwc:verbatimCoordinates" xlink:type="simple">23.509461°E</named-content>
            </td><td rowspan="1" colspan="1">24.08.2004</td><td rowspan="1" colspan="1">Keresztes, L.</td></tr><tr><td rowspan="1" colspan="1">
              <bold><italic>Av</italic> - type 1</bold>
            </td><td rowspan="1" colspan="1">1</td><td rowspan="1" colspan="1">Spain</td><td rowspan="1" colspan="1">Serrania de Cuenca</td><td rowspan="1" colspan="1">39.503257°N</td><td rowspan="1" colspan="1">(-)1.900691°E</td><td rowspan="1" colspan="1">04.08.2009</td><td rowspan="1" colspan="1">Martinez, J.</td></tr><tr><td rowspan="1" colspan="1">
              <bold><italic>Av</italic> - type 2</bold>
            </td><td rowspan="1" colspan="1">1</td><td rowspan="1" colspan="1">Albania</td><td rowspan="1" colspan="1">Korce</td><td rowspan="1" colspan="1">
              <named-content xmlns:xlink="http://www.w3.org/1999/xlink" content-type="dwc:verbatimCoordinates" xlink:type="simple">41.016258°N</named-content>
            </td><td rowspan="1" colspan="1">
              <named-content xmlns:xlink="http://www.w3.org/1999/xlink" content-type="dwc:verbatimCoordinates" xlink:type="simple">20.513618°E</named-content>
            </td><td rowspan="1" colspan="1">03.05.2019</td><td rowspan="1" colspan="1">Keresztes, L.</td></tr><tr><td rowspan="1" colspan="1">
              <bold><italic>Av</italic> - type 2</bold>
            </td><td rowspan="1" colspan="1">12</td><td rowspan="1" colspan="1">Germany</td><td rowspan="1" colspan="1">Eifel hills</td><td rowspan="1" colspan="1">
              <named-content xmlns:xlink="http://www.w3.org/1999/xlink" content-type="dwc:verbatimCoordinates" xlink:type="simple">49.755204°N</named-content>
            </td><td rowspan="1" colspan="1">
              <named-content xmlns:xlink="http://www.w3.org/1999/xlink" content-type="dwc:verbatimCoordinates" xlink:type="simple">6.735459°E</named-content>
            </td><td rowspan="1" colspan="1">05.08.2007</td><td rowspan="1" colspan="1">Neu, P.</td></tr><tr><td rowspan="1" colspan="1">
              <bold><italic>Av</italic> - type 2</bold>
            </td><td rowspan="1" colspan="1">6</td><td rowspan="1" colspan="1">Romania</td><td rowspan="1" colspan="1">Cerna Mts.</td><td rowspan="1" colspan="1">
              <named-content xmlns:xlink="http://www.w3.org/1999/xlink" content-type="dwc:verbatimCoordinates" xlink:type="simple">45.256819°N</named-content>
            </td><td rowspan="1" colspan="1">
              <named-content xmlns:xlink="http://www.w3.org/1999/xlink" content-type="dwc:verbatimCoordinates" xlink:type="simple">22.814289°E</named-content>
            </td><td rowspan="1" colspan="1">10.08.2004</td><td rowspan="1" colspan="1">Bálint, M.</td></tr><tr><td rowspan="1" colspan="1">
              <bold><italic>Av</italic> - type 3</bold>
            </td><td rowspan="1" colspan="1">2</td><td rowspan="1" colspan="1">Bulgaria</td><td rowspan="1" colspan="1">Pirin Mts.</td><td rowspan="1" colspan="1">
              <named-content xmlns:xlink="http://www.w3.org/1999/xlink" content-type="dwc:verbatimCoordinates" xlink:type="simple">41.768952°N</named-content>
            </td><td rowspan="1" colspan="1">
              <named-content xmlns:xlink="http://www.w3.org/1999/xlink" content-type="dwc:verbatimCoordinates" xlink:type="simple">23.426897°E</named-content>
            </td><td rowspan="1" colspan="1">19.08.2003</td><td rowspan="1" colspan="1">Pauls, S.</td></tr><tr><td rowspan="1" colspan="1">
              <bold><italic>Av</italic> - type 3</bold>
            </td><td rowspan="1" colspan="1">1</td><td rowspan="1" colspan="1">Greece</td><td rowspan="1" colspan="1">Olympus Mts.</td><td rowspan="1" colspan="1">
              <named-content xmlns:xlink="http://www.w3.org/1999/xlink" content-type="dwc:verbatimCoordinates" xlink:type="simple">40.079097°N</named-content>
            </td><td rowspan="1" colspan="1">
              <named-content xmlns:xlink="http://www.w3.org/1999/xlink" content-type="dwc:verbatimCoordinates" xlink:type="simple">22.373471°E</named-content>
            </td><td rowspan="1" colspan="1">14.07.2012</td><td rowspan="1" colspan="1">Rákosy, L.</td></tr><tr><td rowspan="1" colspan="1">
              <bold><italic>Av</italic> - type 4</bold>
            </td><td rowspan="1" colspan="1">13</td><td rowspan="1" colspan="1">Albania</td><td rowspan="1" colspan="1">Domosdova Plain</td><td rowspan="1" colspan="1">
              <named-content xmlns:xlink="http://www.w3.org/1999/xlink" content-type="dwc:verbatimCoordinates" xlink:type="simple">41.075075°N</named-content>
            </td><td rowspan="1" colspan="1">
              <named-content xmlns:xlink="http://www.w3.org/1999/xlink" content-type="dwc:verbatimCoordinates" xlink:type="simple">20.498387°E</named-content>
            </td><td rowspan="1" colspan="1">01.05.2019</td><td rowspan="1" colspan="1">Keresztes, L.</td></tr><tr><td rowspan="1" colspan="1">
              <bold><italic>Av</italic> - type 4</bold>
            </td><td rowspan="1" colspan="1">1</td><td rowspan="1" colspan="1">Georgia</td><td rowspan="1" colspan="1">North Caucaus</td><td rowspan="1" colspan="1">
              <named-content xmlns:xlink="http://www.w3.org/1999/xlink" content-type="dwc:verbatimCoordinates" xlink:type="simple">43.122052°N</named-content>
            </td><td rowspan="1" colspan="1">
              <named-content xmlns:xlink="http://www.w3.org/1999/xlink" content-type="dwc:verbatimCoordinates" xlink:type="simple">42.750700°E</named-content>
            </td><td rowspan="1" colspan="1">18.07.2012</td><td rowspan="1" colspan="1">Graf, W.</td></tr><tr><td rowspan="1" colspan="1">
              <bold><italic>Av</italic> - type 4</bold>
            </td><td rowspan="1" colspan="1">5</td><td rowspan="1" colspan="1">Montenegro</td><td rowspan="1" colspan="1">Prokletje Mts.</td><td rowspan="1" colspan="1">
              <named-content xmlns:xlink="http://www.w3.org/1999/xlink" content-type="dwc:verbatimCoordinates" xlink:type="simple">42.550042°N</named-content>
            </td><td rowspan="1" colspan="1">
              <named-content xmlns:xlink="http://www.w3.org/1999/xlink" content-type="dwc:verbatimCoordinates" xlink:type="simple">19.825639°E</named-content>
            </td><td rowspan="1" colspan="1">02.05.2022</td><td rowspan="1" colspan="1">Dénes, A.</td></tr></tbody></table></table-wrap><fig id="F9778581" position="float" orientation="portrait"><object-id xmlns:xlink="http://www.w3.org/1999/xlink" content-type="arpha" xlink:type="simple">A9ED9988-92F7-5850-A56C-F1926DEF9DE9</object-id><object-id xmlns:xlink="http://www.w3.org/1999/xlink" content-type="doi" xlink:type="simple">10.3897/BDJ.11.e103849.figure4</object-id><label>Figure 4.</label><caption><p>Variability of the distal end of the outer gonostylus of the male genital structures of <tp:taxon-name><tp:taxon-name-part taxon-name-part-type="genus" reg="Antocha">Antocha</tp:taxon-name-part> (<tp:taxon-name-part taxon-name-part-type="subgenus" reg="Antocha">Antocha</tp:taxon-name-part>) <tp:taxon-name-part taxon-name-part-type="species" reg="vitripennis">vitripennis</tp:taxon-name-part></tp:taxon-name> from the West Palearctic area: <bold>a</bold> male terminalia, dorsal (Regensburg, Germany); <bold>b</bold> gonocoxite with outer gonostylus of type 1 (Germany); <bold>c</bold> type 1, aedeagus with parallel inner branch of parameres (Germany); <bold>d</bold> type 1, aedeagus with divergent inner branch of parameres (Austria); <bold>e</bold> gonocoxite with outer gonostylus of type 2 (Germany, Kassel); <bold>f</bold> gonocoxite with outer gonostylus of type 3 (Greece, Olympus); <bold>g</bold> gonocoxite with outer gonostylus of type 4 (Montenegro, Prokletje Mountains); <bold>h</bold> gonocoxite with outer gonostylus, special case of type 2 (Albania, Korce).</p></caption><graphic xmlns:xlink="http://www.w3.org/1999/xlink" xlink:href="bdj-11-e103849-g004.jpg" position="float" id="oo_862733.jpg" orientation="portrait" xlink:type="simple"><uri content-type="original_file" xlink:type="simple">https://binary.pensoft.net/fig/862733</uri></graphic></fig></tp:treatment-sec><ref-list><ref id="B9475875"><element-citation xmlns:xlink="http://www.w3.org/1999/xlink" publication-type="article" xlink:type="simple"><person-group person-group-type="author"><name name-style="western"><surname>Taybi</surname><given-names>A. F.</given-names></name><name name-style="western"><surname>Mabrouki</surname><given-names>Y.</given-names></name><name name-style="western"><surname>Berrahou</surname><given-names>A.</given-names></name><name name-style="western"><surname>Dakki</surname><given-names>A.</given-names></name><name name-style="western"><surname>Millán</surname><given-names>A.</given-names></name></person-group><year>2020</year><article-title>Longitudinal distribution of macroinvertebrate in a very wet North African basin: Oued Melloulou (Morocco)</article-title><source>International Journal of Limnology</source><volume>56</volume><pub-id pub-id-type="doi">10.1051/limn/2020016</pub-id></element-citation></ref><ref id="B9385129"><element-citation xmlns:xlink="http://www.w3.org/1999/xlink" publication-type="article" xlink:type="simple"><person-group person-group-type="author"><name name-style="western"><surname>Ibrahimi</surname><given-names>H.</given-names></name><name name-style="western"><surname>Mabrouki</surname><given-names>Y.</given-names></name><name name-style="western"><surname>Taybi</surname><given-names>A. F.</given-names></name></person-group><year>2021</year><article-title><italic><tp:taxon-name><tp:taxon-name-part taxon-name-part-type="genus" reg="Tinodes">Tinodes</tp:taxon-name-part><tp:taxon-name-part taxon-name-part-type="species" reg="atlasensis">atlasensis</tp:taxon-name-part></tp:taxon-name></italic> Ibrahimi, Mabrouki &amp; Taybi sp. nov. (<tp:taxon-name><tp:taxon-name-part taxon-name-part-type="order">Trichoptera</tp:taxon-name-part></tp:taxon-name>: <tp:taxon-name><tp:taxon-name-part taxon-name-part-type="family">Psychomyiidae</tp:taxon-name-part></tp:taxon-name>), a new species from Atlas Mountains, Morocco</article-title><source>Natura Croatica</source><volume>30</volume><issue>2</issue><fpage>367</fpage><lpage>375</lpage><pub-id pub-id-type="doi">10.20302/NC.2021.30.23</pub-id></element-citation></ref><ref id="B9435265"><element-citation xmlns:xlink="http://www.w3.org/1999/xlink" publication-type="article" xlink:type="simple"><person-group person-group-type="author"><name name-style="western"><surname>Mabrouki</surname><given-names>Y.</given-names></name><name name-style="western"><surname>Taybi</surname><given-names>A. F.</given-names></name><name name-style="western"><surname>Glöer</surname><given-names>P.</given-names></name></person-group><year>2021</year><article-title>Further records of freshwater Gastropods (<tp:taxon-name><tp:taxon-name-part taxon-name-part-type="phylum">Mollusca</tp:taxon-name-part></tp:taxon-name>: <tp:taxon-name><tp:taxon-name-part taxon-name-part-type="family">Hydrobiidae</tp:taxon-name-part></tp:taxon-name>, <tp:taxon-name><tp:taxon-name-part taxon-name-part-type="family">Lymnaeidae</tp:taxon-name-part></tp:taxon-name>, <tp:taxon-name><tp:taxon-name-part taxon-name-part-type="family">Planorbidae</tp:taxon-name-part></tp:taxon-name>) from Morocco</article-title><source>Bonn Zoological Bulletin</source><volume>70</volume><issue>2</issue><fpage>273</fpage><lpage>279</lpage><pub-id pub-id-type="doi">10.20363/BZB-2021.70.2.273</pub-id></element-citation></ref><ref id="B9475915"><element-citation xmlns:xlink="http://www.w3.org/1999/xlink" publication-type="article" xlink:type="simple"><person-group person-group-type="author"><name name-style="western"><surname>Taybi</surname><given-names>A. F.</given-names></name><name name-style="western"><surname>Glöer</surname><given-names>P.</given-names></name><name name-style="western"><surname>Mabrouki</surname><given-names>Y.</given-names></name></person-group><year>2022</year><article-title>Four new species of the genus <italic><tp:taxon-name><tp:taxon-name-part taxon-name-part-type="genus" reg="Pseudamnicola">Pseudamnicola</tp:taxon-name-part></tp:taxon-name></italic> Paulucci, 1878 from Morocco (<tp:taxon-name><tp:taxon-name-part taxon-name-part-type="class">Gastropoda</tp:taxon-name-part></tp:taxon-name>, <tp:taxon-name><tp:taxon-name-part taxon-name-part-type="family">Hydrobiidae</tp:taxon-name-part></tp:taxon-name>)</article-title><source>Invertebates Zoology</source><volume>19</volume><issue>2</issue><fpage>191</fpage><lpage>198</lpage><pub-id pub-id-type="doi">10.15298/invertzool.19.2.07</pub-id></element-citation></ref><ref id="B9439315"><element-citation xmlns:xlink="http://www.w3.org/1999/xlink" publication-type="book" xlink:type="simple"><person-group person-group-type="author"><name name-style="western"><surname>Meigen</surname><given-names>J. W.</given-names></name></person-group><year>1830</year><source>Systematische Beschreibung Der Bekannten Europäischen Zweiflügeligen Insekten.</source><publisher-name>Smithsonian Libraries</publisher-name><pub-id pub-id-type="doi">10.5962/bhl.title.13731</pub-id></element-citation></ref><ref id="B9475584"><element-citation xmlns:xlink="http://www.w3.org/1999/xlink" publication-type="article" xlink:type="simple"><person-group person-group-type="author"><name name-style="western"><surname>Savchenko</surname><given-names>E. N.</given-names></name><name name-style="western"><surname>Oosterbroek</surname><given-names>P.</given-names></name><name name-style="western"><surname>Starý</surname><given-names>J.</given-names></name></person-group><year>1992</year><article-title>Family <tp:taxon-name><tp:taxon-name-part taxon-name-part-type="family">Limoniidae</tp:taxon-name-part></tp:taxon-name></article-title><source>Catalogue of Palaearctic <tp:taxon-name><tp:taxon-name-part taxon-name-part-type="order">Diptera</tp:taxon-name-part></tp:taxon-name></source><volume>1</volume><fpage>183</fpage><lpage>369</lpage></element-citation></ref><ref id="B9385111"><element-citation xmlns:xlink="http://www.w3.org/1999/xlink" publication-type="article" xlink:type="simple"><person-group person-group-type="author"><name name-style="western"><surname>Geiger</surname><given-names>W.</given-names></name></person-group><year>1985</year><article-title><tp:taxon-name><tp:taxon-name-part taxon-name-part-type="family">Limoniidae</tp:taxon-name-part></tp:taxon-name> (<tp:taxon-name><tp:taxon-name-part taxon-name-part-type="order">Diptera</tp:taxon-name-part></tp:taxon-name>), sous-famille <tp:taxon-name><tp:taxon-name-part taxon-name-part-type="subfamily">Limoniinae</tp:taxon-name-part></tp:taxon-name> de Suisse: synonymies nouvelles</article-title><source>Mitteilungen der Scweizerischen Entomologischen Gesellschaft= Bulletin de la Societe Entomologique Suisse</source><volume>58</volume><fpage>69</fpage><lpage>76</lpage></element-citation></ref></ref-list></tp:taxon-treatment>
